# Supplementary material for: A Glycosyl Hydrolase 5 Family Protein Is Essential for Virulence of Necrotrophic Fungi and Can Suppress Plant Immunity
Source: Int J Mol Sci. 2024 Feb 26;25(5):2693. doi: 10.3390/ijms25052693 (PMC10932230; doi:10.3390/ijms25052693)
Supplement: Supplementary file 1 [file ijms-25-02693-s001.zip]

Archive with 1 entries (1 files):
- ijms-2840815-supplementary.pdf
